# Supplementary material for: A pursuit of lineage-specific and niche-specific proteome features in the world of archaea
Source: BMC Genomics. 2012 Jun 12;13:236. doi: 10.1186/1471-2164-13-236 (PMC3416665; doi:10.1186/1471-2164-13-236)
Supplement: Additional data file4 — Descriptions about the methanogenic and sulphur metabolising core COGs. [file 1471-2164-13-236-S4.xlsx]

## Sheet: Sheet1
Methanogen core COG	Description	Sulphur metaboliser core COG	Description
COG0001	Glutamate-1-semialdehyde aminotransferase	COG1005	NADH:ubiquinone oxidoreductase subunit 1 (chain H)
COG0002	Acetylglutamate semialdehyde dehydrogenase	COG1009	NADH:ubiquinone oxidoreductase subunit 5 (chain L)/Multisubunit Na+/H+ antiporter, MnhA subunit
COG0004	Ammonia permease	COG1013	Pyruvate:ferredoxin oxidoreductase and related 2-oxoacid:ferredoxin oxidoreductases, beta subunit
COG0005	Purine nucleoside phosphorylase	COG1014	Pyruvate:ferredoxin oxidoreductase and related 2-oxoacid:ferredoxin oxidoreductases, gamma subunit
COG0006	Xaa-Pro aminopeptidase	COG1028	Dehydrogenases with different specificities (related to short-chain alcohol dehydrogenases)
COG0007	Uroporphyrinogen-III methylase	COG1032	Fe-S oxidoreductase
COG0008	Glutamyl- and glutaminyl-tRNA synthetases	COG1041	Predicted DNA modification methylase
COG0009	Putative translation factor (SUA5)	COG1047	FKBP-type peptidyl-prolyl cis-trans isomerases 2
COG0012	Predicted GTPase, probable translation factor	COG1051	ADP-ribose pyrophosphatase
COG0013	Alanyl-tRNA synthetase	COG1056	Nicotinamide mononucleotide adenylyltransferase
COG0015	Adenylosuccinate lyase	COG1061	DNA or RNA helicases of superfamily II
COG0016	Phenylalanyl-tRNA synthetase alpha subunit	COG1078	HD superfamily phosphohydrolases
COG0017	Aspartyl/asparaginyl-tRNA synthetases	COG1084	Predicted GTPase
COG0018	Arginyl-tRNA synthetase	COG1093	Translation initiation factor 2, alpha subunit (eIF-2alpha)
COG0019	Diaminopimelate decarboxylase	COG1095	DNA-directed RNA polymerase, subunit E
COG0020	Undecaprenyl pyrophosphate synthase	COG1096	Predicted RNA-binding protein (consists of S1 domain and a Zn-ribbon domain)
COG0023	Translation initiation factor 1 (eIF-1/SUI1) and related proteins	COG1097	RNA-binding protein Rrp4 and related proteins (contain S1 domain and KH domain)
COG0024	Methionine aminopeptidase	COG1100	GTPase SAR1 and related small G proteins
COG0028	Thiamine pyrophosphate-requiring enzymes [acetolactate synthase, pyruvate dehydrogenase (cytochrome), glyoxylate carboligase, phosphonopyruvate decarboxylase]	COG1102	Cytidylate kinase
COG0030	Dimethyladenosine transferase (rRNA methylation)	COG1109	Phosphomannomutase
COG0034	Glutamine phosphoribosylpyrophosphate amidotransferase	COG1110	Reverse gyrase
COG0037	Predicted ATPase of the PP-loop superfamily implicated in cell cycle control	COG1122	ABC-type cobalt transport system, ATPase component
COG0040	ATP phosphoribosyltransferase	COG1131	ABC-type multidrug transport system, ATPase component
COG0041	Phosphoribosylcarboxyaminoimidazole (NCAIR) mutase	COG1136	ABC-type antimicrobial peptide transport system, ATPase component
COG0043	3-polyprenyl-4-hydroxybenzoate decarboxylase and related decarboxylases	COG1143	Formate hydrogenlyase subunit 6/NADH:ubiquinone oxidoreductase 23 kD subunit (chain I)
COG0044	Dihydroorotase and related cyclic amidohydrolases	COG1155	Archaeal/vacuolar-type H+-ATPase subunit A
COG0046	Phosphoribosylformylglycinamidine (FGAM) synthase, synthetase domain	COG1156	Archaeal/vacuolar-type H+-ATPase subunit B
COG0047	Phosphoribosylformylglycinamidine (FGAM) synthase, glutamine amidotransferase domain	COG1163	Predicted GTPase
COG0048	Ribosomal protein S12	COG1173	ABC-type dipeptide/oligopeptide/nickel transport systems, permease components
COG0049	Ribosomal protein S7	COG1180	Pyruvate-formate lyase-activating enzyme
COG0051	Ribosomal protein S10	COG1201	Lhr-like helicases
COG0052	Ribosomal protein S2	COG1205	Distinct helicase family with a unique C-terminal domain including a metal-binding cysteine cluster
COG0053	Predicted Co/Zn/Cd cation transporters	COG1208	Nucleoside-diphosphate-sugar pyrophosphorylase involved in lipopolysaccharide biosynthesis/translation initiation factor 2B, gamma/epsilon subunits (eIF-2Bgamma/eIF-2Bepsilon)
COG0054	Riboflavin synthase beta-chain	COG1215	Glycosyltransferases, probably involved in cell wall biogenesis
COG0057	Glyceraldehyde-3-phosphate dehydrogenase/erythrose-4-phosphate dehydrogenase	COG1234	Metal-dependent hydrolases of the beta-lactamase superfamily III
COG0059	Ketol-acid reductoisomerase	COG1236	Predicted exonuclease of the beta-lactamase fold involved in RNA processing
COG0060	Isoleucyl-tRNA synthetase	COG1241	Predicted ATPase involved in replication control, Cdc46/Mcm family
COG0061	Predicted sugar kinase	COG1245	Predicted ATPase, RNase L inhibitor (RLI) homolog
COG0063	Predicted sugar kinase	COG1257	Hydroxymethylglutaryl-CoA reductase
COG0064	Asp-tRNAAsn/Glu-tRNAGln amidotransferase B subunit (PET112 homolog)	COG1258	Predicted pseudouridylate synthase
COG0065	3-isopropylmalate dehydratase large subunit	COG1259	Uncharacterized conserved protein
COG0066	3-isopropylmalate dehydratase small subunit	COG1260	Myo-inositol-1-phosphate synthase
COG0071	Molecular chaperone (small heat shock protein)	COG1269	Archaeal/vacuolar-type H+-ATPase subunit I
COG0072	Phenylalanyl-tRNA synthetase beta subunit	COG1287	Uncharacterized membrane protein, required for N-linked glycosylation
COG0075	Serine-pyruvate aminotransferase/archaeal aspartate aminotransferase	COG1293	Predicted RNA-binding protein homologous to eukaryotic snRNP
COG0076	Glutamate decarboxylase and related PLP-dependent proteins	COG1304	L-lactate dehydrogenase (FMN-dependent) and related alpha-hydroxy acid dehydrogenases
COG0077	Prephenate dehydratase	COG1321	Mn-dependent transcriptional regulator
COG0078	Ornithine carbamoyltransferase	COG1325	Predicted exosome subunit
COG0079	Histidinol-phosphate/aromatic aminotransferase and cobyric acid decarboxylase	COG1335	Amidases related to nicotinamidase
COG0080	Ribosomal protein L11	COG1339	Transcriptional regulator of a riboflavin/FAD biosynthetic operon
COG0081	Ribosomal protein L1	COG1341	Predicted GTPase or GTP-binding protein
COG0082	Chorismate synthase	COG1355	Predicted dioxygenase
COG0085	DNA-directed RNA polymerase, beta subunit/140 kD subunit	COG1358	Ribosomal protein HS6-type (S12/L30/L7a)
COG0086	DNA-directed RNA polymerase, beta subunit/160 kD subunit	COG1370	Prefoldin, molecular chaperone implicated in de novo protein folding, alpha subunit
COG0087	Ribosomal protein L3	COG1371	Uncharacterized conserved protein
COG0088	Ribosomal protein L4	COG1382	Prefoldin, chaperonin cofactor
COG0089	Ribosomal protein L23	COG1383	Ribosomal protein S17E
COG0090	Ribosomal protein L2	COG1389	DNA topoisomerase VI, subunit B
COG0091	Ribosomal protein L22	COG1394	Archaeal/vacuolar-type H+-ATPase subunit D
COG0092	Ribosomal protein S3	COG1395	Predicted transcriptional regulator
COG0093	Ribosomal protein L14	COG1405	Transcription initiation factor TFIIIB, Brf1 subunit/Transcription initiation factor TFIIB
COG0094	Ribosomal protein L5	COG1407	Predicted ICC-like phosphoesterases
COG0096	Ribosomal protein S8	COG1412	Uncharacterized proteins of PilT N-term./Vapc superfamily
COG0097	Ribosomal protein L6P/L9E	COG1415	Uncharacterized conserved protein
COG0098	Ribosomal protein S5	COG1437	Adenylate cyclase, class 2 (thermophilic)
COG0099	Ribosomal protein S13	COG1444	Predicted P-loop ATPase fused to an acetyltransferase
COG0100	Ribosomal protein S11	COG1467	Eukaryotic-type DNA primase, catalytic (small) subunit
COG0101	Pseudouridylate synthase	COG1468	RecB family exonuclease
COG0102	Ribosomal protein L13	COG1471	Ribosomal protein S4E
COG0103	Ribosomal protein S9	COG1474	Cdc6-related protein, AAA superfamily ATPase
COG0104	Adenylosuccinate synthase	COG1488	Nicotinic acid phosphoribosyltransferase
COG0105	Nucleoside diphosphate kinase	COG1489	DNA-binding protein, stimulates sugar fermentation
COG0106	Phosphoribosylformimino-5-aminoimidazole carboxamide ribonucleotide (ProFAR) isomerase	COG1491	Predicted RNA-binding protein
COG0107	Imidazoleglycerol-phosphate synthase	COG1498	Protein implicated in ribosomal biogenesis, Nop56p homolog
COG0108	3,4-dihydroxy-2-butanone 4-phosphate synthase	COG1499	NMD protein affecting ribosome stability and mRNA decay
COG0111	Phosphoglycerate dehydrogenase and related dehydrogenases	COG1500	Predicted exosome subunit
COG0113	Delta-aminolevulinic acid dehydratase	COG1503	Peptide chain release factor 1 (eRF1)
COG0115	Branched-chain amino acid aminotransferase/4-amino-4-deoxychorismate lyase	COG1506	Dipeptidyl aminopeptidases/acylaminoacyl-peptidases
COG0118	Glutamine amidotransferase	COG1514	2-5 RNA ligase
COG0119	Isopropylmalate/homocitrate/citramalate synthases	COG1515	Deoxyinosine 3endonuclease (endonuclease V)
COG0120	Ribose 5-phosphate isomerase	COG1522	Transcriptional regulators
COG0124	Histidyl-tRNA synthetase	COG1533	DNA repair photolyase
COG0125	Thymidylate kinase	COG1537	Predicted RNA-binding proteins
COG0126	3-phosphoglycerate kinase	COG1545	Predicted nucleic-acid-binding protein containing a Zn-ribbon
COG0127	Xanthosine triphosphate pyrophosphatase	COG1552	Ribosomal protein L40E
COG0128	5-enolpyruvylshikimate-3-phosphate synthase	COG1571	Predicted DNA-binding protein containing a Zn-ribbon domain
COG0129	Dihydroxyacid dehydratase/phosphogluconate dehydratase	COG1573	Uracil-DNA glycosylase
COG0130	Pseudouridine synthase	COG1577	Mevalonate kinase
COG0131	Imidazoleglycerol-phosphate dehydratase	COG1581	Archaeal DNA-binding protein
COG0133	Tryptophan synthase beta chain	COG1586	S-adenosylmethionine decarboxylase
COG0134	Indole-3-glycerol phosphate synthase	COG1590	Uncharacterized conserved protein
COG0136	Aspartate-semialdehyde dehydrogenase	COG1591	Holliday junction resolvase - archaeal type
COG0137	Argininosuccinate synthase	COG1594	DNA-directed RNA polymerase, subunit M/Transcription elongation factor TFIIS
COG0139	Phosphoribosyl-AMP cyclohydrolase	COG1601	Translation initiation factor 2, beta subunit (eIF-2beta)/eIF-5 N-terminal domain
COG0141	Histidinol dehydrogenase	COG1602	Uncharacterized conserved protein
COG0142	Geranylgeranyl pyrophosphate synthase	COG1611	Predicted Rossmann fold nucleotide-binding protein
COG0143	Methionyl-tRNA synthetase	COG1618	Predicted nucleotide kinase
COG0147	Anthranilate/para-aminobenzoate synthases component I	COG1628	Uncharacterized conserved protein
COG0148	Enolase	COG1631	Ribosomal protein L44E
COG0149	Triosephosphate isomerase	COG1632	Ribosomal protein L15E
COG0150	Phosphoribosylaminoimidazole (AIR) synthetase	COG1644	DNA-directed RNA polymerase, subunit N (RpoN/RPB10)
COG0151	Phosphoribosylamine-glycine ligase	COG1645	Uncharacterized Zn-finger containing protein
COG0154	Asp-tRNAAsn/Glu-tRNAGln amidotransferase A subunit and related amidases	COG1646	Predicted phosphate-binding enzymes, TIM-barrel fold
COG0157	Nicotinate-nucleotide pyrophosphorylase	COG1656	Uncharacterized conserved protein
COG0159	Tryptophan synthase alpha chain	COG1675	Transcription initiation factor IIE, alpha subunit
COG0162	Tyrosyl-tRNA synthetase	COG1676	tRNA splicing endonuclease
COG0163	3-polyprenyl-4-hydroxybenzoate decarboxylase	COG1690	Uncharacterized conserved protein
COG0164	Ribonuclease HII	COG1695	Predicted transcriptional regulators
COG0165	Argininosuccinate lyase	COG1697	DNA topoisomerase VI, subunit A
COG0167	Dihydroorotate dehydrogenase	COG1709	Predicted transcriptional regulator
COG0169	Shikimate 5-dehydrogenase	COG1717	Ribosomal protein L32E
COG0171	NAD synthase	COG1718	Serine/threonine protein kinase involved in cell cycle control
COG0172	Seryl-tRNA synthetase	COG1727	Ribosomal protein L18E
COG0174	Glutamine synthetase	COG1730	Predicted prefoldin, molecular chaperone implicated in de novo protein folding
COG0177	Predicted EndoIII-related endonuclease	COG1746	tRNA nucleotidyltransferase (CCA-adding enzyme)
COG0180	Tryptophanyl-tRNA synthetase	COG1756	Uncharacterized conserved protein
COG0181	Porphobilinogen deaminase	COG1761	DNA-directed RNA polymerase, subunit L
COG0182	Predicted translation initiation factor 2B subunit, eIF-2B alpha/beta/delta family	COG1779	C4-type Zn-finger protein
COG0183	Acetyl-CoA acetyltransferase	COG1781	Aspartate carbamoyltransferase, regulatory subunit
COG0184	Ribosomal protein S15P/S13E	COG1793	ATP-dependent DNA ligase
COG0185	Ribosomal protein S19	COG1798	Diphthamide biosynthesis methyltransferase
COG0186	Ribosomal protein S17	COG1801	Uncharacterized conserved protein
COG0195	Transcription elongation factor	COG1812	Archaeal S-adenosylmethionine synthetase
COG0197	Ribosomal protein L16/L10E	COG1813	Predicted transcription factor, homolog of eukaryotic MBF1
COG0198	Ribosomal protein L24	COG1814	Uncharacterized membrane protein
COG0199	Ribosomal protein S14	COG1818	Predicted RNA-binding protein, contains THUMP domain
COG0200	Ribosomal protein L15	COG1829	Predicted archaeal kinase (sugar kinase superfamily)
COG0201	Preprotein translocase subunit SecY	COG1841	Ribosomal protein L30/L7E
COG0206	Cell division GTPase	COG1846	Transcriptional regulators
COG0207	Thymidylate synthase	COG1853	Conserved protein/domain typically associated with flavoprotein oxygenases, DIM6/NTAB family
COG0226	ABC-type phosphate transport system, periplasmic component	COG1867	N2,N2-dimethylguanosine tRNA methyltransferase
COG0231	Translation elongation factor P (EF-P)/translation initiation factor 5A (eIF-5A)	COG1889	Fibrillarin-like rRNA methylase
COG0235	Ribulose-5-phosphate 4-epimerase and related epimerases and aldolases	COG1890	Ribosomal protein S3AE
COG0237	Dephospho-CoA kinase	COG1896	Predicted hydrolases of HD superfamily
COG0244	Ribosomal protein L10	COG1899	Deoxyhypusine synthase
COG0250	Transcription antiterminator	COG1909	Uncharacterized protein conserved in archaea
COG0252	L-asparaginase/archaeal Glu-tRNAGln amidotransferase subunit D	COG1911	Ribosomal protein L30E
COG0255	Ribosomal protein L29	COG1912	Uncharacterized conserved protein
COG0256	Ribosomal protein L18	COG1931	Uncharacterized protein conserved in archaea
COG0258	5-3 exonuclease (including N-terminal domain of PolI)	COG1936	Predicted nucleotide kinase (related to CMP and AMP kinases)
COG0284	Orotidine-5-phosphate decarboxylase	COG1938	Archaeal enzymes of ATP-grasp superfamily
COG0287	Prephenate dehydrogenase	COG1948	ERCC4-type nuclease
COG0289	Dihydrodipicolinate reductase	COG1958	Small nuclear ribonucleoprotein (snRNP) homolog
COG0293	23S rRNA methylase	COG1964	Predicted Fe-S oxidoreductases
COG0294	Dihydropteroate synthase and related enzymes	COG1976	Translation initiation factor 6 (eIF-6)
COG0301	Thiamine biosynthesis ATP pyrophosphatase	COG1980	Archaeal fructose 1,6-bisphosphatase
COG0310	ABC-type Co2+ transport system, permease component	COG1986	Uncharacterized conserved protein
COG0311	Predicted glutamine amidotransferase involved in pyridoxine biosynthesis	COG1990	Uncharacterized conserved protein
COG0312	Predicted Zn-dependent proteases and their inactivated homologs	COG1997	Ribosomal protein L37AE/L43A
COG0329	Dihydrodipicolinate synthase/N-acetylneuraminate lyase	COG1998	Ribosomal protein S27AE
COG0343	Queuine/archaeosine tRNA-ribosyltransferase	COG2004	Ribosomal protein S24E
COG0347	Nitrogen regulatory protein PII	COG2007	Ribosomal protein S8E
COG0358	DNA primase (bacterial type)	COG2012	DNA-directed RNA polymerase, subunit H, RpoH/RPB5
COG0361	Translation initiation factor 1 (IF-1)	COG2051	Ribosomal protein S27E
COG0368	Cobalamin-5-phosphate synthase	COG2053	Ribosomal protein S28E/S33
COG0370	Fe2+ transport system protein B	COG2075	Ribosomal protein L24E
COG0371	Glycerol dehydrogenase and related enzymes	COG2078	Uncharacterized conserved protein
COG0373	Glutamyl-tRNA reductase	COG2092	Translation elongation factor EF-1beta
COG0378	Ni2+-binding GTPase involved in regulation of expression and maturation of urease and hydrogenase	COG2093	DNA-directed RNA polymerase, subunit E
COG0379	Quinolinate synthase	COG2095	Multiple antibiotic transporter
COG0382	4-hydroxybenzoate polyprenyltransferase and related prenyltransferases	COG2097	Ribosomal protein L31E
COG0391	Uncharacterized conserved protein	COG2101	TATA-box binding protein (TBP), component of TFIID and TFIIIB
COG0392	Predicted integral membrane protein	COG2106	Uncharacterized conserved protein
COG0402	Cytosine deaminase and related metal-dependent hydrolases	COG2110	Predicted phosphatase homologous to the C-terminal domain of histone macroH2A1
COG0417	DNA polymerase elongation subunit (family B)	COG2118	DNA-binding protein
COG0420	DNA repair exonuclease	COG2123	RNase PH-related exoribonuclease
COG0422	Thiamine biosynthesis protein ThiC	COG2125	Ribosomal protein S6E (S10)
COG0423	Glycyl-tRNA synthetase (class II)	COG2126	Ribosomal protein L37E
COG0436	Aspartate/tyrosine/aromatic aminotransferase	COG2129	Predicted phosphoesterases, related to the Icc protein
COG0438	Glycosyltransferase	COG2139	Ribosomal protein L21E
COG0440	Acetolactate synthase, small (regulatory) subunit	COG2147	Ribosomal protein L19E
COG0441	Threonyl-tRNA synthetase	COG2157	Ribosomal protein L20A (L18A)
COG0442	Prolyl-tRNA synthetase	COG2178	Predicted RNA-binding protein of the translin family
COG0449	Glucosamine 6-phosphate synthetase, contains amidotransferase and phosphosugar isomerase domains	COG2219	Eukaryotic-type DNA primase, large subunit
COG0451	Nucleoside-diphosphate-sugar epimerases	COG2220	Predicted Zn-dependent hydrolases of the beta-lactamase fold
COG0452	Phosphopantothenoylcysteine synthetase/decarboxylase	COG2236	Predicted phosphoribosyltransferases
COG0456	Acetyltransferases	COG2237	Predicted membrane protein
COG0458	Carbamoylphosphate synthase large subunit (split gene in MJ)	COG2238	Ribosomal protein S19E (S16A)
COG0459	Chaperonin GroEL (HSP60 family)	COG2248	Predicted hydrolase (metallo-beta-lactamase superfamily)
COG0460	Homoserine dehydrogenase	COG2262	GTPases
COG0461	Orotate phosphoribosyltransferase	COG2410	Uncharacterized conserved protein
COG0462	Phosphoribosylpyrophosphate synthetase	COG2433	Uncharacterized conserved protein
COG0463	Glycosyltransferases involved in cell wall biogenesis	COG2511	Archaeal Glu-tRNAGln amidotransferase subunit E (contains GAD domain)
COG0464	ATPases of the AAA+ class	COG2519	tRNA(1-methyladenosine) methyltransferase and related methyltransferases
COG0468	RecA/RadA recombinase	COG2520	Predicted methyltransferase
COG0470	ATPase involved in DNA replication	COG2522	Predicted transcriptional regulator
COG0473	Isocitrate/isopropylmalate dehydrogenase	COG2888	Predicted Zn-ribbon RNA-binding protein with a function in translation
COG0480	Translation elongation factors (GTPases)	COG2890	Methylase of polypeptide chain release factors
COG0483	Archaeal fructose-1,6-bisphosphatase and related enzymes of inositol monophosphatase family	COG2896	Molybdenum cofactor biosynthesis enzyme
COG0489	ATPases involved in chromosome partitioning	COG3425	3-hydroxy-3-methylglutaryl CoA synthase
COG0491	Zn-dependent hydrolases, including glyoxylases	COG3635	Predicted phosphoglycerate mutase, AP superfamily
COG0495	Leucyl-tRNA synthetase	COG3642	Mn2+-dependent serine/threonine protein kinase
COG0496	Predicted acid phosphatase	COG3839	ABC-type sugar transport systems, ATPase components
COG0498	Threonine synthase	COG4608	ABC-type oligopeptide transport system, ATPase component
COG0499	S-adenosylhomocysteine hydrolase	COG5256	Translation elongation factor EF-1alpha (GTPase)
COG0501	Zn-dependent protease with chaperone function	COG5257	Translation initiation factor 2, gamma subunit (eIF-2gamma; GTPase)
COG0503	Adenine/guanine phosphoribosyltransferases and related PRPP-binding proteins
COG0504	CTP synthase (UTP-ammonia lyase)
COG0505	Carbamoylphosphate synthase small subunit
COG0518	GMP synthase - Glutamine amidotransferase domain
COG0519	GMP synthase, PP-ATPase domain/subunit
COG0522	Ribosomal protein S4 and related proteins
COG0525	Valyl-tRNA synthetase
COG0527	Aspartokinases
COG0528	Uridylate kinase
COG0532	Translation initiation factor 2 (IF-2; GTPase)
COG0533	Metal-dependent proteases with possible chaperone activity
COG0535	Predicted Fe-S oxidoreductases
COG0540	Aspartate carbamoyltransferase, catalytic chain
COG0541	Signal recognition particle GTPase
COG0543	2-polyprenylphenol hydroxylase and related flavodoxin oxidoreductases
COG0547	Anthranilate phosphoribosyltransferase
COG0548	Acetylglutamate kinase
COG0550	Topoisomerase IA
COG0552	Signal recognition particle GTPase
COG0565	rRNA methylase
COG0569	K+ transport systems, NAD-binding component
COG0573	ABC-type phosphate transport system, permease component
COG0574	Phosphoenolpyruvate synthase/pyruvate phosphate dikinase
COG0585	Uncharacterized conserved protein
COG0589	Universal stress protein UspA and related nucleotide-binding proteins
COG0592	DNA polymerase sliding clamp subunit (PCNA homolog)
COG0595	Predicted hydrolase of the metallo-beta-lactamase superfamily
COG0603	Predicted PP-loop superfamily ATPase
COG0608	Single-stranded DNA-specific exonuclease
COG0611	Thiamine monophosphate kinase
COG0615	Cytidylyltransferase
COG0619	ABC-type cobalt transport system, permease component CbiQ and related transporters
COG0620	Methionine synthase II (cobalamin-independent)
COG0621	2-methylthioadenine synthetase
COG0638	20S proteasome, alpha and beta subunits
COG0640	Predicted transcriptional regulators
COG0644	Dehydrogenases (flavoproteins)
COG0655	Multimeric flavodoxin WrbA
COG0674	Pyruvate:ferredoxin oxidoreductase and related 2-oxoacid:ferredoxin oxidoreductases, alpha subunit
COG0704	Phosphate uptake regulator
COG0710	3-dehydroquinate dehydratase
COG0717	Deoxycytidine deaminase
COG0720	6-pyruvoyl-tetrahydropterin synthase
COG0721	Asp-tRNAAsn/Glu-tRNAGln amidotransferase C subunit
COG0731	Fe-S oxidoreductases
COG0826	Collagenase and related proteases
COG0864	Predicted transcriptional regulators containing the CopG/Arc/MetJ DNA-binding domain and a metal-binding domain
COG1010	Precorrin-3B methylase
COG1011	Predicted hydrolase (HAD superfamily)
COG1013	Pyruvate:ferredoxin oxidoreductase and related 2-oxoacid:ferredoxin oxidoreductases, beta subunit
COG1014	Pyruvate:ferredoxin oxidoreductase and related 2-oxoacid:ferredoxin oxidoreductases, gamma subunit
COG1019	Predicted nucleotidyltransferase
COG1029	Formylmethanofuran dehydrogenase subunit B
COG1032	Fe-S oxidoreductase
COG1035	Coenzyme F420-reducing hydrogenase, beta subunit
COG1041	Predicted DNA modification methylase
COG1047	FKBP-type peptidyl-prolyl cis-trans isomerases 2
COG1060	Thiamine biosynthesis enzyme ThiH and related uncharacterized enzymes
COG1067	Predicted ATP-dependent protease
COG1078	HD superfamily phosphohydrolases
COG1082	Sugar phosphate isomerases/epimerases
COG1084	Predicted GTPase
COG1093	Translation initiation factor 2, alpha subunit (eIF-2alpha)
COG1095	DNA-directed RNA polymerase, subunit E
COG1102	Cytidylate kinase
COG1107	Archaea-specific RecJ-like exonuclease, contains DnaJ-type Zn finger domain
COG1109	Phosphomannomutase
COG1111	ERCC4-like helicases
COG1117	ABC-type phosphate transport system, ATPase component
COG1122	ABC-type cobalt transport system, ATPase component
COG1123	ATPase components of various ABC-type transport systems, contain duplicated ATPase
COG1144	Pyruvate:ferredoxin oxidoreductase and related 2-oxoacid:ferredoxin oxidoreductases, delta subunit
COG1146	Ferredoxin
COG1148	Heterodisulfide reductase, subunit A and related polyferredoxins
COG1150	Heterodisulfide reductase, subunit C
COG1153	Formylmethanofuran dehydrogenase subunit D
COG1155	Archaeal/vacuolar-type H+-ATPase subunit A
COG1156	Archaeal/vacuolar-type H+-ATPase subunit B
COG1163	Predicted GTPase
COG1180	Pyruvate-formate lyase-activating enzyme
COG1202	Superfamily II helicase, archaea-specific
COG1204	Superfamily II helicase
COG1208	Nucleoside-diphosphate-sugar pyrophosphorylase involved in lipopolysaccharide biosynthesis/translation initiation factor 2B, gamma/epsilon subunits (eIF-2Bgamma/eIF-2Bepsilon)
COG1222	ATP-dependent 26S proteasome regulatory subunit
COG1229	Formylmethanofuran dehydrogenase subunit A
COG1234	Metal-dependent hydrolases of the beta-lactamase superfamily III
COG1235	Metal-dependent hydrolases of the beta-lactamase superfamily I
COG1241	Predicted ATPase involved in replication control, Cdc46/Mcm family
COG1243	Histone acetyltransferase
COG1244	Predicted Fe-S oxidoreductase
COG1245	Predicted ATPase, RNase L inhibitor (RLI) homolog
COG1249	Pyruvate/2-oxoglutarate dehydrogenase complex, dihydrolipoamide dehydrogenase (E3) component, and related enzymes
COG1257	Hydroxymethylglutaryl-CoA reductase
COG1258	Predicted pseudouridylate synthase
COG1269	Archaeal/vacuolar-type H+-ATPase subunit I
COG1270	Cobalamin biosynthesis protein CobD/CbiB
COG1293	Predicted RNA-binding protein homologous to eukaryotic snRNP
COG1303	Uncharacterized protein conserved in archaea
COG1304	L-lactate dehydrogenase (FMN-dependent) and related alpha-hydroxy acid dehydrogenases
COG1308	Transcription factor homologous to NACalpha-BTF3
COG1326	Uncharacterized archaeal Zn-finger protein
COG1328	Oxygen-sensitive ribonucleoside-triphosphate reductase
COG1348	Nitrogenase subunit NifH (ATPase)
COG1355	Predicted dioxygenase
COG1358	Ribosomal protein HS6-type (S12/L30/L7a)
COG1363	Cellulase M and related proteins
COG1364	N-acetylglutamate synthase (N-acetylornithine aminotransferase)
COG1369	RNase P/RNase MRP subunit POP5
COG1371	Uncharacterized conserved protein
COG1383	Ribosomal protein S17E
COG1387	Histidinol phosphatase and related hydrolases of the PHP family
COG1389	DNA topoisomerase VI, subunit B
COG1390	Archaeal/vacuolar-type H+-ATPase subunit E
COG1394	Archaeal/vacuolar-type H+-ATPase subunit D
COG1395	Predicted transcriptional regulator
COG1400	Signal recognition particle 19 kDa protein
COG1405	Transcription initiation factor TFIIIB, Brf1 subunit/Transcription initiation factor TFIIB
COG1411	Uncharacterized protein related to proFAR isomerase (HisA)
COG1422	Predicted membrane protein
COG1437	Adenylate cyclase, class 2 (thermophilic)
COG1439	Predicted nucleic acid-binding protein, consists of a PIN domain and a Zn-ribbon module
COG1465	Predicted alternative 3-dehydroquinate synthase
COG1467	Eukaryotic-type DNA primase, catalytic (small) subunit
COG1469	Uncharacterized conserved protein
COG1471	Ribosomal protein S4E
COG1478	Uncharacterized conserved protein
COG1492	Cobyric acid synthase
COG1497	Predicted transcriptional regulator
COG1498	Protein implicated in ribosomal biogenesis, Nop56p homolog
COG1499	NMD protein affecting ribosome stability and mRNA decay
COG1500	Predicted exosome subunit
COG1503	Peptide chain release factor 1 (eRF1)
COG1514	2-5 RNA ligase
COG1527	Archaeal/vacuolar-type H+-ATPase subunit C
COG1537	Predicted RNA-binding proteins
COG1545	Predicted nucleic-acid-binding protein containing a Zn-ribbon
COG1548	Predicted transcriptional regulator/sugar kinase
COG1549	Queuine tRNA-ribosyltransferases, contain PUA domain
COG1571	Predicted DNA-binding protein containing a Zn-ribbon domain
COG1577	Mevalonate kinase
COG1578	Uncharacterized conserved protein
COG1587	Uroporphyrinogen-III synthase
COG1592	Rubrerythrin
COG1599	Single-stranded DNA-binding replication protein A (RPA), large (70 kD) subunit and related ssDNA-binding proteins
COG1601	Translation initiation factor 2, beta subunit (eIF-2beta)/eIF-5 N-terminal domain
COG1603	RNase P/RNase MRP subunit p30
COG1605	Chorismate mutase
COG1606	ATP-utilizing enzymes of the PP-loop superfamily
COG1608	Predicted archaeal kinase
COG1617	Uncharacterized conserved protein
COG1625	Fe-S oxidoreductase, related to NifB/MoaA family
COG1631	Ribosomal protein L44E
COG1632	Ribosomal protein L15E
COG1634	Uncharacterized Rossmann fold enzyme
COG1641	Uncharacterized conserved protein
COG1644	DNA-directed RNA polymerase, subunit N (RpoN/RPB10)
COG1646	Predicted phosphate-binding enzymes, TIM-barrel fold
COG1665	Uncharacterized protein conserved in archaea
COG1675	Transcription initiation factor IIE, alpha subunit
COG1676	tRNA splicing endonuclease
COG1679	Uncharacterized conserved protein
COG1690	Uncharacterized conserved protein
COG1691	NCAIR mutase (PurE)-related proteins
COG1697	DNA topoisomerase VI, subunit A
COG1698	Uncharacterized protein conserved in archaea
COG1701	Uncharacterized protein conserved in archaea
COG1712	Predicted dinucleotide-utilizing enzyme
COG1717	Ribosomal protein L32E
COG1718	Serine/threonine protein kinase involved in cell cycle control
COG1727	Ribosomal protein L18E
COG1730	Predicted prefoldin, molecular chaperone implicated in de novo protein folding
COG1736	Diphthamide synthase subunit DPH2
COG1746	tRNA nucleotidyltransferase (CCA-adding enzyme)
COG1758	DNA-directed RNA polymerase, subunit K/omega
COG1761	DNA-directed RNA polymerase, subunit L
COG1767	Triphosphoribosyl-dephospho-CoA synthetase
COG1779	C4-type Zn-finger protein
COG1781	Aspartate carbamoyltransferase, regulatory subunit
COG1786	Uncharacterized conserved protein
COG1793	ATP-dependent DNA ligase
COG1797	Cobyrinic acid a,c-diamide synthase
COG1798	Diphthamide biosynthesis methyltransferase
COG1812	Archaeal S-adenosylmethionine synthetase
COG1813	Predicted transcription factor, homolog of eukaryotic MBF1
COG1821	Predicted ATP-utilizing enzyme (ATP-grasp superfamily)
COG1829	Predicted archaeal kinase (sugar kinase superfamily)
COG1830	DhnA-type fructose-1,6-bisphosphate aldolase and related enzymes
COG1838	Tartrate dehydratase beta subunit/Fumarate hydratase class I, C-terminal domain
COG1841	Ribosomal protein L30/L7E
COG1849	Uncharacterized protein conserved in archaea
COG1855	ATPase (PilT family)
COG1867	N2,N2-dimethylguanosine tRNA methyltransferase
COG1873	Uncharacterized conserved protein
COG1889	Fibrillarin-like rRNA methylase
COG1890	Ribosomal protein S3AE
COG1891	Uncharacterized protein conserved in archaea
COG1899	Deoxyhypusine synthase
COG1900	Uncharacterized conserved protein
COG1903	Cobalamin biosynthesis protein CbiD
COG1907	Predicted archaeal sugar kinases
COG1909	Uncharacterized protein conserved in archaea
COG1911	Ribosomal protein L30E
COG1916	Uncharacterized homolog of PrgY (pheromone shutdown protein)
COG1920	Uncharacterized conserved protein
COG1924	Activator of 2-hydroxyglutaryl-CoA dehydratase (HSP70-class ATPase domain)
COG1927	Coenzyme F420-dependent N(5),N(10)-methenyltetrahydromethanopterin dehydrogenase
COG1933	Archaeal DNA polymerase II, large subunit
COG1936	Predicted nucleotide kinase (related to CMP and AMP kinases)
COG1944	Uncharacterized conserved protein
COG1951	Tartrate dehydratase alpha subunit/Fumarate hydratase class I, N-terminal domain
COG1962	Tetrahydromethanopterin S-methyltransferase, subunit H
COG1973	Hydrogenase maturation factor
COG1976	Translation initiation factor 6 (eIF-6)
COG1985	Pyrimidine reductase, riboflavin biosynthesis
COG1990	Uncharacterized conserved protein
COG1997	Ribosomal protein L37AE/L43A
COG1998	Ribosomal protein S27AE
COG2004	Ribosomal protein S24E
COG2007	Ribosomal protein S8E
COG2012	DNA-directed RNA polymerase, subunit H, RpoH/RPB5
COG2016	Predicted RNA-binding protein (contains PUA domain)
COG2036	Histones H3 and H4
COG2037	Formylmethanofuran:tetrahydromethanopterin formyltransferase
COG2038	NaMN:DMB phosphoribosyltransferase
COG2042	Uncharacterized conserved protein
COG2043	Uncharacterized protein conserved in archaea
COG2047	Uncharacterized protein (ATP-grasp superfamily)
COG2048	Heterodisulfide reductase, subunit B
COG2051	Ribosomal protein S27E
COG2053	Ribosomal protein S28E/S33
COG2054	Uncharacterized archaeal kinase related to aspartokinases, uridylate kinases
COG2058	Ribosomal protein L12E/L44/L45/RPP1/RPP2
COG2061	ACT-domain-containing protein, predicted allosteric regulator of homoserine dehydrogenase
COG2075	Ribosomal protein L24E
COG2078	Uncharacterized conserved protein
COG2082	Precorrin isomerase
COG2085	Predicted dinucleotide-binding enzymes
COG2093	DNA-directed RNA polymerase, subunit E
COG2097	Ribosomal protein L31E
COG2098	Uncharacterized protein conserved in archaea
COG2101	TATA-box binding protein (TBP), component of TFIID and TFIIIB
COG2102	Predicted ATPases of PP-loop superfamily
COG2118	DNA-binding protein
COG2122	Uncharacterized conserved protein
COG2125	Ribosomal protein S6E (S10)
COG2129	Predicted phosphoesterases, related to the Icc protein
COG2138	Uncharacterized conserved protein
COG2139	Ribosomal protein L21E
COG2141	Coenzyme F420-dependent N5,N10-methylene tetrahydromethanopterin reductase and related flavin-dependent oxidoreductases
COG2144	Selenophosphate synthetase-related proteins
COG2147	Ribosomal protein L19E
COG2218	Formylmethanofuran dehydrogenase subunit C
COG2219	Eukaryotic-type DNA primase, large subunit
COG2232	Predicted ATP-dependent carboligase related to biotin carboxylase
COG2238	Ribosomal protein S19E (S16A)
COG2242	Precorrin-6B methylase 2
COG2243	Precorrin-2 methylase
COG2457	Uncharacterized conserved protein
COG2511	Archaeal Glu-tRNAGln amidotransferase subunit E (contains GAD domain)
COG2520	Predicted methyltransferase
COG2524	Predicted transcriptional regulator, contains C-terminal CBS domains
COG2710	Nitrogenase molybdenum-iron protein, alpha and beta chains
COG2875	Precorrin-4 methylase
COG2890	Methylase of polypeptide chain release factors
COG2892	Uncharacterized protein conserved in archaea
COG3252	Methenyltetrahydromethanopterin cyclohydrolase
COG3425	3-hydroxy-3-methylglutaryl CoA synthase
COG3635	Predicted phosphoglycerate mutase, AP superfamily
COG4002	Predicted phosphotransacetylase
COG4008	Predicted metal-binding transcription factor
COG4022	Uncharacterized protein conserved in archaea
COG4029	Uncharacterized protein conserved in archaea
COG4032	Predicted thiamine-pyrophosphate-binding protein
COG4050	Uncharacterized protein conserved in archaea
COG4051	Uncharacterized protein conserved in archaea
COG4052	Uncharacterized protein related to methyl coenzyme M reductase subunit C
COG4054	Methyl coenzyme M reductase, beta subunit
COG4055	Methyl coenzyme M reductase, subunit D
COG4056	Methyl coenzyme M reductase, subunit C
COG4057	Methyl coenzyme M reductase, gamma subunit
COG4058	Methyl coenzyme M reductase, alpha subunit
COG4059	Tetrahydromethanopterin S-methyltransferase, subunit E
COG4060	Tetrahydromethanopterin S-methyltransferase, subunit D
COG4061	Tetrahydromethanopterin S-methyltransferase, subunit C
COG4062	Tetrahydromethanopterin S-methyltransferase, subunit B
COG4063	Tetrahydromethanopterin S-methyltransferase, subunit A
COG4065	Uncharacterized protein conserved in archaea
COG4070	Predicted peptidyl-prolyl cis-trans isomerase (rotamase), cyclophilin family
COG4087	Soluble P-type ATPase
COG4992	Ornithine/acetylornithine aminotransferase
COG5256	Translation elongation factor EF-1alpha (GTPase)
COG5257	Translation initiation factor 2, gamma subunit (eIF-2gamma; GTPase)
